# Supplementary material for: Diverse Roles of the Multiple Phosphodiesterases in the Regulation of Cyclic Nucleotide Signaling in Dictyostelium
Source: Cells. 2025 Apr 1;14(7):522. doi: 10.3390/cells14070522 (PMC11988041; doi:10.3390/cells14070522)
Supplement: Supplementary file 1 [file cells-14-00522-s001.zip]

Archive with 1 entries (1 files):
- cells-3516191-supplementary.pdf
